# Supplementary material for: Peptidases Are Potential Targets of Copper(II)-1,10-Phenanthroline-5,6-dione Complex, a Promising and Potent New Drug against Trichomonas vaginalis
Source: Pathogens. 2023 May 22;12(5):745. doi: 10.3390/pathogens12050745 (PMC10224193; doi:10.3390/pathogens12050745)
Supplement: Supplementary file 1 [file pathogens-12-00745-s001.zip]

Archive with 2 entries (2 files):
- pathogens-2332264-supplementary-figures.pdf
- Rigo et al.-Supplementary Table S1.xlsx
