# Supplementary material for: Peptidases Are Potential Targets of Copper(II)-1,10-Phenanthroline-5,6-dione Complex, a Promising and Potent New Drug against Trichomonas vaginalis
Source: Pathogens. 2023 May 22;12(5):745. doi: 10.3390/pathogens12050745 (PMC10224193; doi:10.3390/pathogens12050745)
Supplement: Supplementary file 1 [file pathogens-12-00745-s001.zip › Rigo et al.-Supplementary Table S1.xlsx]

## Sheet: Planilha1
Table S1. Proteins (166) identified by mass spectrometry after zymogram. spectrometry after zymogram
protein.Entry	UNIPROT	Biological Process	Molecular Weight	protein.score
A2HS88	Uncharacterized protein		14916	571185
A2DWM9	Myb-like DNA-binding domain containing protein	DNA binding, regulation of DNA-templated trasncriotion	18198	726246
Q6UJG4	Thioredoxin peroxidase	cell redox homeostasis, hydrogen peroxide catabolic process, response to oxidative stress	21914	1287377
A2G657	Uncharacterized protein		22068	770829
A2FFR9	Aminoacyl-transfer RNA synthetases class-II family profile domain-containing protein	lysyl-tRNA aminoacylation	28903	129752
A2EYF7	ANK_REP_REGION domain-containing protein	-	29592	1989830
A2EZ66	CAMK family protein kinase	ATP binding, protein kinase activity	30718	1121147
A2DUL5	Succinate--CoA ligase [ADP-forming] subunit alpha, mitochondrial	nucleoside triphosphate biosynthetic process, succinate metabolic process, succinyl-CoA metabolic process, tricarboxylic acid cycle	32513	522317
Q9NI37	Hydrogenosomal membrane protein 31	transmembrane transporter activity	34657	718417
A2DNM5	Ribosomal protein L5	ribosomal large subunit assembly, translation	34863	914345
A2FJ30	Malate dehydrogenase, putative	carbohydrate metabolic process, malate metabolic process, NADH metabolic process, oxaloacetate metabolic process, tricarboxylic acid cycle	35.71	1056429
A2EUE9	Uncharacterized protein		36199	288543
A2FLK9	Fructose-1,6-bisphosphate aldolase, putative	carbohydrate metabolic process	36209	0.0000
A2F6S0	Fructose-1,6-bisphosphate aldolase	carbohydrate metabolic process	36238	2489384
A2D9V6	ANK_REP_REGION domain-containing protein		38628	999185
A2DS96	Ubiquitin-conjugating enzyme family protein	integral component of membrane	38865	218692
A2FNQ3	Glyceraldehyde-3-phosphate dehydrogenase	glucose metabolic process, glycolytic process	39234	5424725
A2E780	Exostosin family protein	protein glycosylation	40301	710188
A2DNF8	Uncharacterized protein	Cellular component: membrane	40320	159677
A2DZK9	Uncharacterized protein		40705	226850
A2DT64	Iwr1 domain-containing protein		40951	712643
P90623	Actin	-	41839	1651111
A2F266	D-isomer specific 2-hydroxyacid dehydrogenase, putative	cellular amino acid metabolic process	42173	309541
A2F712	Uncharacterized protein		43256	158573
A2D987	Succinate--CoA ligase [ADP-forming] subunit beta, mitochondrial	succinyl-CoA metabolic process, tricarboxylic acid cycle	43792	2905932
A2ETJ1	Uncharacterized protein		44.57	509163
A2GDF0	Histidine acid phosphatase family protein	dephosphorylation	45175	366967
O61068	Pyrophosphate--fructose 6-phosphate 1-phosphotransferase 1	fructose 6-phosphate metabolic process, response to glucose	46535	973006
A2E9H3	Pyrophosphate--fructose 6-phosphate 1-phosphotransferase 2	fructose 6-phosphate metabolic process, response to glucose	46653	0.0000
A2E1W8	SANT domain-containing protein	chromatin remodeling, histone acetylation, positive regulation of histone acetylation, regulation of transcription by RNA polymerase II	46978	608239
A2DSF6	Elongation factor 1-alpha	translation, translational elongation	48362	315529
A2DAN2	Uncharacterized protein		50571	110283
A2EZG6	Uncharacterized protein	Cellular component: membrane	51090	216835
A2DP70	UDENN domain-containing protein		51626	382515
A2E721	6-phosphogluconate dehydrogenase, decarboxylating	D-gluconate catabolic process, pentose-phosphate shunt, oxidative branch	51641	199070
A2ERR3	VPS9 domain-containing protein		53035	59240
A2DUB7	ANK_REP_REGION domain-containing protein		56933	112386
A2ESN7	Uncharacterized protein		56.46	438361
A2FQS0	Uncharacterized protein	Molecular function: NAADP-sensitive calcium-release channel activity; Cellular component: membrane	57355	265059
A2EHH9	Ankyrin repeat protein, putative		57636	99960
A2DCT4	SAM domain-containing protein		58498	267350
A2G9D4	GP63-like	Molecular function: metal ion binding, metalloendopeptidase activity, peptidase activity// Biological process: cell adhesion, proteolysis	58572	532232
A2DQC0	ARF GAP-like zinc finger-containing protein	GTPase activator activity, metal ion binding	59272	323779
A2E3U3	Uncharacterized protein		59565	347169
A2EJH2	TRUD domain-containing protein	pseudouridine synthesis	60308	398849
A2FNS8	ANK_REP_REGION domain-containing protein		61144	138741
A2EQW1	Gryzun-like domain-containing protein		62037	765905
A2D9B6	AP65-3 adhesin	Molecular funcion: malate dehydrogenase (decarboxylating) (NAD+ and NADPH+) activity, malic enzyme activity, metal ion binding, NAD binding// Biological Function: malate metabolic process, pyruvate metabolic process	63102	10011900
A2DLD6	Malate dehydrogenase:SUBUNIT=A	malate metabolic process, pyruvate metabolic process	63118	0.0000
A2FW50	Phosphoglucomutase/phosphomannomutase, alpha/beta/alpha domain I family protein	Molecular function: intramolecular transferase activity, phosphotransferases, magnesium ion binding// Biological process: carbohydrate metabolic process	65610	334701
A2EH17	Uncharacterized protein	cell migration, regulation of actin cytoskeleton reorganization, regulation of Arp2/3 complex-mediated actin nucleation	66.29	147463
A2EGJ8	Beta_helix domain-containing protein	Cellular component: membrane	67429	112894
A2F719	Lysine--tRNA ligase	lysyl-tRNA aminoacylation	69178	0.0000
A2DQ01	Ankyrin repeat protein, putative		69959	236124
A2EI42	U1 zinc finger family protein	nucleic acid binding, zinc ion binding	70150	236722
A2E1L2	Cytosolic heat shock protein 70, putative	cellular response to heat, cellular response to unfolded protein, chaperone cofactor-dependent protein refolding, protein refolding, response to unfolded protein	71043	1407646
A2FUE7	Uncharacterized protein		72268	273060
A2DIP2	Cell surface protein, putative	Cellular component: plasma membrane	73331	255201
A2G6N2	E3 ubiquitin protein ligase	histone monoubiquitination, metal ion binding,	74070	22274
A2D8W2	Ankyrin repeat protein, putative		75207	424571
A2EI74	Uncharacterized protein		75254	386410
A2E1S5	von Willebrand factor type A domain containing protein		77014	50177
A2EWA0	Uncharacterized protein	Cilium assembly	77436	187012
A2ECR2	1,4-alpha-glucan branching enzyme IIB, chloroplast, putative	carbohydrate metabolic process, glycogen biosynthetic process	78179	135506
A2DUK5	Uncharacterized protein		78266	226625
A2FTR5	Uncharacterized protein	Cellular component: membrane	80789	147108
A2FHL2	Uncharacterized protein		82097	289403
A2DDV6	B-box zinc finger family protein	zinc ion binding	82214	178484
A2FAQ8	Protein kinase domain-containing protein	Protein phosphorylation	85126	349740
A2EMR4	Uncharacterized protein		88932	300290
A2F261	CULLIN_2 domain-containing protein	protein ubiquitination, ubiquitin-dependent protein catabolic process	90512	47626
A2DDF3	GH18 domain-containing protein	carbohydrate metabolic process	91406	107680
A2E974	Uncharacterized protein		92208	57119
A2E8X4	TKL family protein kinase	ATP binding, protein kinase activity	95605	175438
A2FH46	Uncharacterized protein		96397	105216
A2DRH9	Uncharacterized protein		104.88	352367
A2F3Z8	Ankyrin repeat protein, putative		104748	181583
A2FFS4	Uncharacterized protein		107594	145194
A2DZL0	Uncharacterized protein		110218	528549
A2DC65	TKL family protein kinase	ATP binding, protein kinase activity	110408	109124
A2DW68	Uncharacterized protein		112514	276602
A2FKK2	Surface antigen BspA-like	Cellular component: membrane	113057	264147
A2EVS2	Alanyl-tRNA synthetase family protein	alanyl-tRNA aminoacylation, tRNA modification	113604	67313
A2EXC5	SAC3/GANP family protein	Cellular component: nucleus	120251	160176
A2FA75	Uncharacterized protein	cell projection organization	121.78	191859
A2FBN7	3'5'-cyclic nucleotide phosphodiesterase family protein	signal transduction	124003	75253
A2FDW5	DUF4838 domain-containing protein	Cellular component: membrane	124959	0.4076
A2EGZ9	DNA_pol_B_2 domain-containing protein (DNA-directed DNA polymerase)	DNA replication	127639	84975
A2E4G0	Raptor_N domain-containing protein (CASPase-like)	cellular response to amino acid stimulus, cellular response to starvation, positive regulation of cell growth, positive regulation of protein serine/threonine kinase activity, regulation of cell size, TOR signaling	129321	120759
A2EAZ1	ANK_REP_REGION domain-containing protein		129386	127552
A2DVU2	CAMK family protein kinase	activation of protein kinase activity, signal transduction by protein phosphorylation	129.53	133386
A2FBP3	KIAA1033 protein, putative	endosomal transport, endosome organization	130219	151381
A2FSA3	E3 ubiquitin-protein ligase	protein ubiquitination, ubiquitin-dependent protein catabolic process via the N-end rule pathway	134571	371359
A2DKU6	Uncharacterized protein	Cellular component: membrane	135928	219664
A2DPL6	Uncharacterized protein		144800	98274
A2E873	CC2D2AN-C2 domain-containing protein	non-motile cilium assembly, protein localization to ciliary transition zone	148998	299887
A2ERP4	DUF2428 domain-containing protein		151306	110189
A2FBN6	Uncharacterized protein		152148	117951
A2DDE5	ANK_REP_REGION domain-containing protein		153042	73244
A2DHT5	Uncharacterized protein		153333	107184
A2DW49	Rap/ran-GAP family protein	regulation of small GTPase mediated signal transduction	157408	40344
A2FWY2	Uncharacterized protein	microtubule-based movement	158043	212956
A2ETG1	Piezo_RRas_bdg domain-containing protein	Cellular component: membrane	161331	44675
A2DXJ5	Uncharacterized protein		165096	86175
A2ET76	Uncharacterized protein	protein retention in Golgi apparatus, protein targeting to vacuole	165644	68666
A2F6N6	Uncharacterized protein		166624	28698
A2FVN7	Adenylate and Guanylate cyclase catalytic domain containing protein	cGMP biosynthetic process, intracellular signal transduction, receptor guanylyl cyclase signaling pathway, signal transduction	173633	80288
A2EI34	IQ calmodulin-binding motif family protein		178066	297513
A2EQT4	Adenylate and Guanylate cyclase catalytic domain containing protein	adenylate cyclase-activating G protein-coupled receptor signaling pathway, cyclic nucleotide biosynthetic process	178258	80589
A2DC46	Adenylate and Guanylate cyclase catalytic domain containing protein	cGMP biosynthetic process, intracellular signal transduction, receptor guanylyl cyclase signaling pathway, signal transduction	178275	113251
A2FLP2	Adenylate and Guanylate cyclase catalytic domain containing protein	cGMP biosynthetic process, intracellular signal transduction, receptor guanylyl cyclase signaling pathway, signal transduction	178901	26223
A2DH40	Clan CA, family C19, ubiquitin hydrolase-like cysteine peptidase	protein deubiquitination, ubiquitin-dependent protein catabolic process	179696	71563
A2FWD6	Adenylate and Guanylate cyclase catalytic domain containing protein	cGMP biosynthetic process, intracellular signal transduction, receptor guanylyl cyclase signaling pathway, signal transduction	180704	30363
A2DZ81	Viral A-type inclusion protein, putative		180.75	98666
A2DY07	Adenylate and Guanylate cyclase catalytic domain containing protein	cGMP biosynthetic process, intracellular signal transduction, receptor guanylyl cyclase signaling pathway, signal transduction	181880	24234
A2E0N0	Uncharacterized protein	Cellular component: membrane	182833	40141
A2DG86	Guanylate cyclase domain-containing protein	cyclic nucleotide biosynthetic process, intracellular signal transduction	184290	35895
A2D7C0	WD_REPEATS_REGION domain-containing protein Cilia- and flagella-associated protein 43	Cilium assembly	184456	251507
A2EI55	Uncharacterized protein		191776	70737
A2F670	Uncharacterized protein	RNA-mediated heterochromatin formation	196757	44771
A2DAF4	Uncharacterized protein		199000	98856
A2EU86	Polymorphic outer membrane protein	Cellular component: membrane	205098	144466
A2FCH0	Uncharacterized protein		206040	89893
A2EJL1	Beige/BEACH domain containing protein		207161	33142
A2DDX5	Viral A-type inclusion protein, putative		209566	58746
A2DCQ3	Beige/BEACH domain containing protein		223864	40696
A2FUQ1	Spatacsin_C domain-containing protein	Cellular component: cytoplasm	233095	50087
A2FDS6	Variable membrane protein, putative	RNA binding	234371	61439
A2FL64	Uncharacterized protein		239176	169746
A2F8N8	Uncharacterized protein		242156	394205
A2F5E9	Helicase conserved C-terminal domain containing protein	helicase activity, proteasome-mediated ubiquitin-dependent protein catabolic process, protein linear polyubiquitination	251085	92572
A2FKT9	Viral A-type inclusion protein, putative		251.63	69247
A2DWM7	Ubiquitin carboxyl-terminal hydrolase family protein	cysteine-type endopeptidase activity protein deubiquitination, ubiquitin-dependent protein catabolic process	254796	49898
A2FK98	HECT-type E3 ubiquitin transferase	protein polyubiquitination	256190	34590
A2ES48	Beige/BEACH domain containing protein		263065	63642
A2EJ80	Beige/BEACH domain containing protein		263904	127466
A2DU99	Uncharacterized protein	Cellular component: membrane	265594	48657
A2EZ87	Viral A-type inclusion protein, putative		265773	96091
A2FXX9	Uncharacterized protein		272937	163786
A2DVS7	Beige/BEACH domain containing protein		276108	174736
A2DXE3	Uncharacterized protein	mitotic chromosome condensation	287966	97875
A2G4R9	Beige/BEACH domain containing protein		290114	75377
A2E1G9	Beige/BEACH domain containing protein		294703	27390
A2FN34	Uncharacterized protein		300084	45704
A2DU96	Uncharacterized protein		308801	85670
A2E7L5	Uncharacterized protein		308952	237206
A2FVU1	Uncharacterized protein, ASH domain-containing protein	Cillium assembly	321061	60176
A2DC79	Uncharacterized protein	axonemal central apparatus assembly, cilium movement	328186	33739
A2ERL6	Viral A-type inclusion protein, putative		330123	19099
A2FSV7	Uncharacterized protein		333833	55497
A2EBK5	MSP domain-containing protein	axonemal central apparatus assembly, cilium movement	344342	38403
A2EDR2	ASH domain-containing protein	Cillium movement	356696	46433
A2G287	Beige/BEACH domain containing protein		374183	129768
A2DLG0	Viral A-type inclusion protein, putative	Cellular component: cell junction and cytoplasm	391424	83390
A2G8K7	AAA_5 domain-containing protein	ATPase activity, ATP binding, lipid metabolic process	412777	29247
A2D8C6	Dynein heavy chain family protein	microtubule-based movement	448076	37556
A2EP16	Dynein heavy chain family protein	microtubule-based movement	450663	73678
A2DDD3	Dynein heavy chain family protein	microtubule-based movement, cillium moviment	466214	30431
A2DXJ7	Dynein heavy chain family protein	microtubule-based movement, cillium movement	468.94	52340
A2DD83	Dynein heavy chain family protein	microtubule-based movement, cillium movement	473901	81363
A2E8Z5	Viral A-type inclusion protein, putative		477607	33623
A2FAZ1	Dynein heavy chain family protein	cytoplasmic microtubule organization, establishment of spindle localization, microtubule-based movement, minus-end-directed vesicle transport along microtubule, mitotic cell cycle, nuclear migration	491437	38651
A2DC21	Dynein heavy chain family protein	cytoplasmic microtubule organization, establishment of spindle localization, microtubule-based movement, minus-end-directed vesicle transport along microtubule, mitotic cell cycle, nuclear migration	492192	66458
A2DGN0	Viral A-type inclusion protein, putative	microtubule organizing center	497563	31239
A2E5Y7	Uncharacterized protein		563914	230956
A2F7W7	Uncharacterized protein		580507	51618
